# Supplementary material for: Associations between Health Literacy, Trust, and COVID-19 Vaccine Hesitancy: The Case of Hong Kong
Source: Vaccines (Basel). 2023 Mar 1;11(3):562. doi: 10.3390/vaccines11030562 (PMC10059763; doi:10.3390/vaccines11030562)
Supplement: Supplementary file 1 [file vaccines-11-00562-s001.zip]

Archive with 1 entries (1 files):
- vaccines-2194325-supplementary.pdf
